# Supplementary material for: Artificial Intelligence-Based Cervical Cancer Screening on Images Taken during Visual Inspection with Acetic Acid: A Systematic Review
Source: Diagnostics (Basel). 2023 Feb 22;13(5):836. doi: 10.3390/diagnostics13050836 (PMC10001377; doi:10.3390/diagnostics13050836)
Supplement: Supplementary file 1 [file diagnostics-13-00836-s001.zip]

Archive with 1 entries (1 files):
- diagnostics-2181648-supplementary.pdf
